# Supplementary material for: Pd Nanoparticles Immobilized on Pyridinic N-Rich Carbon Nanosheets for Promoting Suzuki Cross-Coupling Reactions
Source: Nanomaterials (Basel). 2024 Oct 22;14(21):1690. doi: 10.3390/nano14211690 (PMC11548024; doi:10.3390/nano14211690)
Supplement: Supplementary file 1 [file nanomaterials-14-01690-s001.zip]

Archive with 1 entries (1 files):
- nanomaterials-3240780-supplementary.pdf
